# Supplementary material for: Prevalence of cramps in patients over the age of 60 in primary care : a cross sectional study
Source: BMC Fam Pract. 2016 Aug 12;17:111. doi: 10.1186/s12875-016-0509-9 (PMC4983045; doi:10.1186/s12875-016-0509-9)
Supplement: Additional file 2: — AF Table 1: detailed prevalence of cramps in the study population. Detailed presence of cramps, cramps related with sleep disturbance, cramps more frequent than 3 times a month, gender and age-group among the study population. (CSV 8 kb) [file 12875_2016_509_MOESM2_ESM.csv]

age	female	practice	cramps	crampe>3/mth	crampe_awakg
60-64	1	9	1	1	1
70-74	0	9	1	1	1
70-74	0	9	1	1	1
70-74	1	9	1	1	1
65-69	1	9	1	1	1
75-79	0	9	1	1	1
60-64	1	9	0	1	1
70-74	1	9	0	1	1
75-79	0	9	0	1	1
75-79	1	9	0	1	1
80-84	0	9	0	1	1
70-74	1	9	0	1	1
70-74	1	9	0	1	1
60-64	0	9	0	1	1
65-69	0	9	0	1	1
70-74	0	9	0	1	1
80-84	1	9	0	1	1
60-64	1	9	0	1	1
70-74	0	9	0	1	1
65-69	1	9	0	1	1
70-74	1	9	0	1	1
60-64	1	9	0	1	1
65-69	1	9	0	1	1
65-69	1	9	0	1	1
75-79	1	19	1	1	1
70-74	1	19	1	1	1
70-74	0	19	1	1	1
70-74	0	19	1	1	1
60-64	0	19	1	1	1
65-69	0	19	1	1	1
60-64	1	19	0	1	1
70-74	0	19	0	1	1
70-74	1	19	0	1	1
60-64	1	19	0	1	1
80-84	0	19	0	1	1
60-64	0	19	0	1	1
65-69	0	8	1	1	1
75-79	0	4	1	1	1
70-74	1	8	1	1	1
80-84	0	8	1	1	1
60-64	1	8	1	1	1
60-64	1	8	1	1	1
75-79	1	8	1	1	1
70-74	0	8	1	1	1
60-64	0	8	1	1	1
75-79	0	8	1	1	1
75-79	0	8	1	1	1
75-79	1	8	1	1	1
75-79	1	8	1	1	1
75-79	1	4	1	1	1
70-74	1	8	1	1	1
60-64	1	8	1	1	1
60-64	1	8	1	1	1
75-79	1	8	1	1	1
75-79	0	8	1	1	1
75-79	1	8	1	1	1
60-64	1	8	1	1	1
70-74	1	4	1	1	1
75-79	0	8	1	1	1
75-79	0	8	1	1	1
65-69	1	4	1	1	1
65-69	1	4	1	1	1
60-64	0	8	1	1	1
70-74	1	8	1	1	1
80-84	0	8	1	1	1
60-64	0	8	1	1	1
65-69	1	4	1	1	1
65-69	0	8	1	1	1
80-84	0	8	1	1	1
75-79	1	4	0	1	1
70-74	1	4	0	1	1
65-69	0	4	0	1	1
75-79	1	4	0	1	1
65-69	1	4	0	1	1
60-64	1	4	0	1	1
80-84	1	4	0	1	1
75-79	1	8	0	0	1
70-74	0	8	0	0	1
75-79	1	8	0	0	1
70-74	0	8	0	0	1
65-69	0	4	0	0	1
75-79	1	8	0	0	1
65-69	0	8	0	0	1
75-79	1	8	0	0	1
75-79	1	8	0	0	1
75-79	0	8	0	0	1
75-79	1	8	0	0	1
70-74	0	8	0	0	1
70-74	1	8	0	0	1
70-74	1	8	0	0	1
80-84	0	8	0	0	1
70-74	0	8	0	0	1
70-74	1	8	0	0	1
75-79	0	8	0	0	1
60-64	1	24	1	0	1
60-64	1	24	1	0	1
65-69	0	24	1	0	1
65-69	0	24	1	0	1
70-74	1	24	1	0	1
65-69	0	24	1	0	1
60-64	1	24	1	0	1
65-69	0	24	1	0	1
75-79	1	24	1	0	1
75-79	1	24	1	0	1
60-64	1	24	1	0	1
65-69	0	24	1	0	1
65-69	1	24	1	0	1
60-64	1	24	1	0	1
70-74	0	24	1	0	1
80-84	0	24	1	0	1
60-64	1	24	1	0	1
65-69	0	24	1	0	1
60-64	0	24	1	0	1
65-69	0	24	1	0	1
70-74	0	24	0	0	1
60-64	0	24	0	0	1
70-74	1	24	0	0	1
60-64	1	24	0	0	1
70-74	1	24	0	0	1
90-94	0	24	0	0	1
65-69	1	24	0	0	1
60-64	0	24	0	0	1
65-69	0	24	0	0	1
70-74	0	24	0	0	1
70-74	0	24	0	0	1
60-64	1	24	0	0	1
75-79	1	24	0	0	1
60-64	1	24	0	0	1
75-79	1	24	0	0	1
65-69	1	24	0	0	1
75-79	1	7	1	0	1
60-64	0	7	1	0	1
65-69	0	12	1	0	1
65-69	0	12	1	0	1
85-89	1	7	1	0	1
80-84	1	12	1	0	1
70-74	0	7	1	0	1
75-79	0	12	1	0	1
80-84	1	7	1	0	1
85-89	0	12	1	0	1
60-64	1	7	1	0	1
75-79	1	7	1	0	1
75-79	0	12	1	0	1
75-79	0	7	1	0	1
85-89	0	7	1	0	1
60-64	1	7	0	0	1
75-79	0	7	0	0	1
75-79	0	7	0	0	1
60-64	1	7	0	0	1
70-74	1	7	0	0	1
60-64	0	7	0	0	1
70-74	1	7	0	0	1
65-69	1	7	0	0	1
60-64	0	7	0	0	1
75-79	1	7	0	0	1
70-74	1	12	0	0	1
75-79	1	12	0	0	1
65-69	1	10	1	0	1
75-79	0	10	1	0	1
65-69	1	10	1	0	1
70-74	1	10	1	0	1
75-79	1	10	1	0	0
70-74	0	10	1	0	0
65-69	0	10	0	0	0
65-69	0	10	0	0	0
65-69	0	5	1	0	0
60-64	1	5	1	0	0
80-84	0	5	0	0	0
75-79	1	5	0	0	0
85-89	0	6	1	0	0
75-79	1	6	1	0	0
60-64	1	6	1	0	0
60-64	1	6	1	0	0
75-79	1	6	1	0	0
75-79	1	6	1	0	0
65-69	1	22	1	0	0
65-69	1	6	1	0	0
65-69	1	6	1	0	0
70-74	0	6	1	0	0
80-84	1	6	1	0	0
80-84	1	22	1	0	0
80-84	1	22	1	0	0
80-84	0	22	1	0	0
65-69	0	6	1	0	0
70-74	1	6	1	0	0
75-79	1	22	1	0	0
65-69	1	6	1	0	0
65-69	1	22	1	0	0
75-79	1	22	1	0	0
60-64	1	6	1	0	0
75-79	1	22	1	0	0
75-79	0	6	0	0	0
60-64	0	6	0	0	0
60-64	0	6	0	0	0
70-74	1	6	0	0	0
65-69	1	22	0	0	0
80-84	1	22	0	0	0
85-89	1	22	0	0	0
65-69	0	22	0	0	0
80-84	1	6	0	0	0
65-69	0	6	0	0	0
60-64	1	15	1	0	0
60-64	1	15	1	0	0
75-79	1	18	1	0	0
75-79	1	15	1	0	0
70-74	1	15	0	0	0
75-79	1	15	0	0	0
60-64	1	18	0	0	0
80-84	0	18	0	0	0
60-64	1	18	0	0	0
75-79	1	18	0	0	0
70-74	0	17	1	0	0
70-74	1	17	1	0	0
70-74	1	17	1	0	0
65-69	1	17	1	0	0
60-64	1	17	1	0	0
60-64	1	17	1	0	0
65-69	1	17	1	0	0
60-64	0	17	1	0	0
75-79	0	17	0	0	0
85-89	0	17	0	0	0
85-89	1	17	0	0	0
65-69	1	17	0	0	0
60-64	1	17	0	0	0
70-74	1	17	0	0	0
70-74	0	17	0	0	0
60-64	1	17	0	0	0
60-64	0	17	0	0	0
80-84	0	17	0	0	0
65-69	1	17	0	0	0
65-69	0	17	0	0	0
65-69	0	17	0	0	0
75-79	1	17	0	0	0
60-64	0	17	0	0	0
75-79	0	17	0	0	0
65-69	0	17	0	0	0
75-79	0	16	1	0	0
60-64	0	16	1	0	0
60-64	0	16	1	0	0
65-69	1	16	1	0	0
70-74	1	16	1	0	0
70-74	1	16	1	0	0
65-69	0	16	1	0	0
60-64	1	16	1	0	0
60-64	0	16	1	0	0
70-74	1	16	1	0	0
60-64	1	16	0	0	0
60-64	1	16	0	0	0
60-64	0	16	0	0	0
60-64	0	16	0	0	0
65-69	0	21	1	0	0
75-79	1	21	1	0	0
60-64	1	21	1	0	0
75-79	0	20	1	0	0
80-84	1	21	1	0	0
85-89	0	20	1	0	0
75-79	1	21	1	0	0
65-69	1	20	1	0	0
65-69	1	21	1	0	0
80-84	1	21	1	0	0
60-64	0	20	0	0	0
60-64	1	21	0	0	0
75-79	0	20	0	0	0
75-79	1	20	0	0	0
60-64	1	21	0	0	0
80-84	1	21	0	0	0
60-64	1	21	0	0	0
60-64	0	14	1	0	0
75-79	1	14	1	0	0
65-69	0	14	1	0	0
70-74	1	14	1	0	0
70-74	1	14	1	0	0
80-84	0	14	1	0	0
90-94	1	14	1	0	0
85-89	1	14	1	0	0
70-74	0	14	1	0	0
70-74	0	14	1	0	0
60-64	1	14	1	0	0
65-69	1	14	1	0	0
60-64	1	14	1	0	0
65-69	1	14	1	0	0
60-64	0	14	0	0	0
80-84	1	14	0	0	0
60-64	1	14	0	0	0
75-79	1	14	0	0	0
60-64	0	14	0	0	0
70-74	0	11	1	0	0
60-64	1	11	1	0	0
70-74	1	25	1	0	0
65-69	1	11	1	0	0
80-84	1	11	1	0	0
60-64	1	11	1	0	0
60-64	1	11	1	0	0
70-74	0	11	1	0	0
60-64	0	11	0	0	0
70-74	0	11	0	0	0
75-79	0	11	0	0	0
60-64	0	11	0	0	0
60-64	0	11	0	0	0
60-64	0	11	0	0	0
70-74	0	11	0	0	0
65-69	0	11	0	0	0
70-74	1	11	0	0	0
75-79	0	11	0	0	0
70-74	1	11	0	0	0
80-84	1	11	0	0	0
85-89	0	11	0	0	0
75-79	0	11	0	0	0
85-89	1	11	0	0	0
60-64	0	3	1	0	0
65-69	0	3	1	0	0
75-79	0	3	1	0	0
80-84	0	3	1	0	0
60-64	1	3	1	0	0
80-84	1	3	1	0	0
60-64	1	3	1	0	0
60-64	1	3	1	0	0
80-84	1	3	1	0	0
60-64	0	3	1	0	0
65-69	0	3	1	0	0
70-74	0	3	1	0	0
60-64	0	3	1	0	0
75-79	1	3	1	0	0
65-69	1	3	0	0	0
85-89	1	3	0	0	0
80-84	1	3	0	0	0
75-79	1	3	0	0	0
60-64	0	3	0	0	0
80-84	1	3	0	0	0
80-84	0	3	0	0	0
70-74	0	3	0	0	0
70-74	1	3	0	0	0
60-64	1	3	0	0	0
70-74	1	3	0	0	0
70-74	1	3	0	0	0
75-79	1	15	1	0	0
70-74	1	1	1	0	0
75-79	0	2	1	0	0
70-74	0	15	1	0	0
70-74	1	15	1	0	0
75-79	0	15	1	0	0
75-79	0	2	1	0	0
80-84	0	2	1	0	0
80-84	0	15	1	0	0
75-79	0	2	1	0	0
75-79	1	2	1	0	0
75-79	1	15	1	0	0
75-79	1	1	1	0	0
80-84	0	15	1	0	0
75-79	0	15	1	0	0
70-74	1	2	0	0	0
80-84	1	2	0	0	0
60-64	0	2	0	0	0
70-74	0	2	0	0	0
60-64	1	2	0	0	0
85-89	1	2	0	0	0
60-64	1	2	0	0	0
85-89	1	2	0	0	0
70-74	0	2	0	0	0
60-64	0	2	0	0	0
75-79	1	2	0	0	0
75-79	1	2	0	0	0
75-79	1	15	0	0	0
80-84	1	15	0	0	0
65-69	0	15	0	0	0
80-84	1	15	0	0	0
60-64	0	15	0	0	0
75-79	0	15	0	0	0
70-74	0	15	0	0	0
70-74	1	15	0	0	0
75-79	1	15	0	0	0
60-64	1	15	0	0	0
80-84	1	15	0	0	0
75-79	0	15	0	0	0
60-64	1	15	0	0	0
60-64	1	15	0	0	0
75-79	1	15	0	0	0
80-84	1	15	0	0	0
65-69	1	15	0	0	0
60-64	1	15	0	0	0
60-64	0	15	0	0	0
60-64	0	15	0	0	0
80-84	0	15	0	0	0
60-64	0	15	0	0	0
60-64	1	15	0	0	0
75-79	1	15	0	0	0
65-69	1	15	0	0	0
60-64	0	15	0	0	0
65-69	0	15	0	0	0
65-69	1	15	0	0	0
65-69	0	15	0	0	0
80-84	1	1	0	0	0
60-64	0	1	0	0	0
65-69	0	1	0	0	0
75-79	1	1	0	0	0
70-74	1	1	0	0	0
80-84	0	1	0	0	0
80-84	0	1	0	0	0
65-69	0	13	1	0	0
65-69	0	13	1	0	0
60-64	1	13	1	0	0
70-74	0	13	1	0	0
65-69	1	13	1	0	0
70-74	1	13	1	0	0
60-64	0	13	1	0	0
65-69	1	13	1	0	0
60-64	1	13	1	0	0
70-74	1	13	1	0	0
60-64	1	13	1	0	0
70-74	1	13	1	0	0
70-74	1	13	1	0	0
75-79	0	13	0	0	0
60-64	1	13	0	0	0
60-64	0	13	0	0	0
75-79	0	13	0	0	0
65-69	0	13	0	0	0
70-74	1	13	0	0	0
75-79	0	13	0	0	0
75-79	1	13	0	0	0
75-79	0	13	0	0	0
75-79	0	13	0	0	0
60-64	1	13	0	0	0
70-74	0	13	0	0	0
85-89	1	13	0	0	0
60-64	0	13	0	0	0
60-64	1	13	0	0	0
65-69	1	13	0	0	0
65-69	0	13	0	0	0
70-74	1	13	0	0	0
65-69	1	13	0	0	0
60-64	0	13	0	0	0
60-64	1	13	0	0	0
60-64	0	13	0	0	0
80-84	0	13	0	0	0
60-64	0	13	0	0	0
65-69	1	13	0	0	0
60-64	0	13	0	0	0
60-64	1	13	0	0	0
85-89	1	13	0	0	0
75-79	1	13	0	0	0
65-69	1	13	0	0	0
75-79	1	13	0	0	0
65-69	1	13	0	0	0
75-79	1	13	0	0	0
65-69	0	22	1	0	0
70-74	0	22	1	0	0
60-64	0	22	1	0	0
85-89	1	22	1	0	0
75-79	0	22	1	0	0
70-74	0	22	1	0	0
60-64	1	22	0	0	0
80-84	0	22	0	0	0
65-69	1	22	0	0	0
80-84	1	22	0	0	0
75-79	0	22	0	0	0
60-64	1	22	0	0	0
65-69	0	22	0	0	0
65-69	1	22	0	0	0
65-69	1	22	0	0	0
60-64	0	22	0	0	0
85-89	1	2	1	0	0
65-69	1	2	1	0	0
65-69	1	2	1	0	0
70-74	1	2	1	0	0
65-69	1	2	1	0	0
70-74	1	23	1	0	0
60-64	0	23	1	0	0
70-74	0	1	1	0	0
65-69	1	2	1	0	0
70-74	1	2	1	0	0
70-74	1	23	1	0	0
70-74	0	2	1	0	0
70-74	1	2	1	0	0
70-74	1	2	1	0	0
65-69	1	23	1	0	0
70-74	1	2	1	0	0
70-74	1	23	1	0	0
80-84	0	1	1	0	0
70-74	0	1	1	0	0
60-64	1	1	0	0	0
75-79	0	1	0	0	0
60-64	0	1	0	0	0
80-84	0	1	0	0	0
60-64	0	2	0	0	0
65-69	1	2	0	0	0
60-64	1	2	0	0	0
65-69	0	2	0	0	0
75-79	0	2	0	0	0
85-89	1	2	0	0	0
65-69	1	2	0	0	0
75-79	1	2	0	0	0
60-64	1	2	0	0	0
65-69	0	2	0	0	0
65-69	1	2	0	0	0
60-64	1	2	0	0	0
65-69	1	2	0	0	0
75-79	0	2	0	0	0
60-64	1	2	0	0	0
75-79	0	23	0	0	0
80-84	0	23	0	0	0
75-79	1	23	0	0	0
70-74	1	23	0	0	0
70-74	1	23	0	0	0
70-74	1	23	0	0	0
75-79	1	23	0	0	0
75-79	1	23	0	0	0
75-79	0	23	0	0	0
65-69	0	1	0	0	0
65-69	0	10	1	0	0
70-74	1	10	1	0	0
75-79	0	10	1	0	0
65-69	0	10	1	0	0
75-79	0	10	0	0	0
85-89	1	10	0	0	0
85-89	1	10	0	0	0
65-69	0	16	1	0	0
