# Supplementary material for: Prevalence of cramps in patients over the age of 60 in primary care : a cross sectional study
Source: BMC Fam Pract. 2016 Aug 12;17:111. doi: 10.1186/s12875-016-0509-9 (PMC4983045; doi:10.1186/s12875-016-0509-9)
Supplement: Additional file 5: — AF Table 4: detailed treatment. Detailed treatment of each patient, reporting also phytotherapy and homeopathy, without targeting medication at risk of cramps. (CSV 27 kb) [file 12875_2016_509_MOESM5_ESM.csv]

	ID_Patient	drug
1	2	acetylsalicylic acid
2	2	altizide
3	2	bezafibrate
4	2	amiodarone hydrochloride
5	2	rilmenidine
6	2	beclometasone
7	2	formoterol fumarate dihydrate
8	2	spironolactone
9	11	diacereine
10	11	dydrogesterone
11	11	estradiol
12	11	levothyroxine
13	11	omeprazole
14	11	acetaminophene
15	11	phloroglucinol
16	11	promestriene
17	11	simvastatine
18	11	zolpidem
19	12	acetylsalicylic acid
20	12	allopurinol
21	12	metformin
22	12	fenofibrate
23	12	nitrendipine
24	12	valsartan
25	15	bromazepam
26	15	celecoxib
27	15	acetaminophene
28	15	simvastatine
29	19	altizide
30	19	celiprolol
31	19	omeprazole
32	19	rosuvastatine
33	19	spironolactone
34	20	atorvastatine
35	20	hydrochlorothiazide
36	20	fluticasone propionate
37	20	salmeterol
38	20	tiotropium bromide
39	20	valsartan
40	25	acetylsalicylic acid
41	25	amlodipine
42	25	atenolol
43	25	magnesium carbonate
44	25	potassium chloride
45	25	cholecalciferol
46	25	ezetimibe
47	25	omeprazole
48	25	simvastatine
49	25	spironolactone
50	25	zolpidem
51	27	quinine benzoate
52	27	tiamine chloride
53	27	simvastatine
54	28	nebivolol
55	28	potassium chloride
56	28	digoxine
57	28	fluindione
58	28	furosemide
59	32	alprazolam
60	32	calcium carbonate
61	32	celecoxib
62	32	nebivolol
63	32	tramadol
64	32	potassium chloride
65	32	cholecalciferol
66	32	fluvastatine
67	32	hydrochlorothiazide
68	32	levothyroxine
69	32	omeprazole
70	32	acetaminophene
71	32	zolpidem
72	32	valsartan
73	34	acetylsalicylic acid
74	34	atorvastatine
75	34	oxybutynin
76	34	diacereine
77	34	levothyroxine
78	34	acetaminophene
79	38	acetylsalicylic acid
80	38	amlodipine
81	38	atorvastatine
82	38	calcium carbonate
83	38	acebutolol hydrochloride
84	38	alfuzosin
85	38	cholecalciferol
86	38	fluindione
87	38	furosemide
88	38	indacaterol
89	38	omeprazole
90	38	fluticasone propionate
91	38	quinapril
92	38	salmeterol
93	39	calcium carbonate
94	40	acetylleucine
95	40	calcium carbonate
96	40	venlafaxine hydrochloride
97	40	cholecalciferol
98	40	clobazam
99	40	esomeprazole
100	40	fenofibrate
101	40	avocado soy unsaponifiable
102	40	levothyroxine
103	40	acetaminophene
104	40	rabeprazole
105	40	zolpidem
106	42	amlodipine
107	42	atorvastatine
108	42	clopidogrel
109	42	esomeprazole
110	42	finasteride
111	42	ramipril
112	47	sotalol hydrochloride
113	48	amlodipine
114	48	pravastatine
115	48	valsartan
116	51	atorvastatine
117	51	verapamil hydrochloride
118	51	ivabradine hydrochloride
119	51	clopidogrel
120	51	esomeprazole
121	51	omega 3
122	51	bisoprolol
123	51	hydrochlorothiazide
124	51	irbesartan
125	51	nicorandil
126	52	acetylsalicylic acid
127	52	allopurinol
128	52	amlodipine
129	52	bumetanide
130	52	nebivolol
131	52	ezetimibe
132	52	fluindione
133	52	molsidomine
134	52	simvastatine
135	52	valsartan
136	53	calcium carbonate
137	53	furosemide
138	53	spironolactone
139	54	amlodipine
140	54	atorvastatine
141	54	mebeverine hydrochloride
142	54	esomeprazole
143	54	telmisartan
144	57	hydrochlorothiazide
145	57	pantoprazole
146	57	simvastatine
147	57	valsartan
148	58	atorvastatine
149	58	fluindione
150	58	succinate de cibenzoline
151	60	acetylsalicylic acid
152	60	atorvastatine
153	60	oxybutynin
154	60	potassium chloride
155	60	hydroxyzine
156	60	esomeprazole
157	60	fluindione
158	60	furosemide
159	60	bisoprolol
160	60	pizotifen (pizotyline)
161	60	ramipril
162	61	celiprolol
163	61	raloxifene
164	61	esomeprazole
165	61	hydrochlorothiazide
166	61	acetaminophene
167	61	valsartan
168	62	bromazepam
169	62	potassium chloride
170	62	fluindione
171	62	furosemide
172	62	bisoprolol
173	62	perindopril
174	62	spironolactone
175	65	acetylsalicylic acid
176	65	metformin
177	65	verapamil hydrochloride
178	65	irbesartan
179	65	rosuvastatine
180	71	acetazolamide
181	71	alprazolam
182	71	carbamazepine
183	71	furosemide
184	71	omeprazole
185	71	paroxetine
186	71	spironolactone
187	74	potassium chloride
188	74	clopidogrel
189	74	fluindione
190	74	furosemide
191	74	bisoprolol
192	74	hydrocortisone
193	74	ramipril
194	74	rosuvastatine
195	74	trinitrine
196	76	clorazepate dipotassium
197	76	hydroxyzine
198	76	metformine
199	76	furosemide
200	76	doxazosin mesylate
201	76	spironolactone
202	76	urapidil
203	77	alendronate
204	77	hawthorn
205	77	venlafaxine hydrochloride
206	77	cholecalciferol
207	77	lactate calcium
208	77	levothyroxine
209	77	lemon balm
210	77	piribedil
211	77	rutoside
212	77	simvastatine
213	77	magnesium sulfate
214	80	amlodipine
215	80	atorvastatine
216	80	calcium carbonate
217	80	sotalol hydrochloride
218	80	tramadol
219	80	cholecalciferol
220	80	hydrochlorothiazide
221	80	lansoprazole
222	80	tetrazepam
223	80	valsartan
224	81	allopurinol
225	81	potassium chloride
226	81	clopidogrel
227	81	enalapril
228	81	liposterolic Serenoa repens extract
229	81	bisoprolol
230	81	hydrochlorothiazide
231	81	levothyroxine
232	81	doxazosin mesylate
233	81	pravastatine
234	82	ezetimibe
235	86	carbidopa monohydrate
236	86	trospium chloride
237	86	finasteride
238	86	fluindione
239	86	bisoprolol
240	86	levodopa
241	86	macrogol
242	86	piribedil
243	86	ramipril
244	86	simvastatine
245	86	tianeptine
246	88	altizide
247	88	cholecalciferol
248	88	omeprazole
249	88	acetaminophene
250	88	fluticasone propionate
251	88	salmeterol
252	88	spironolactone
253	88	zolpidem
254	88	tiotropium bromide
255	90	bicalutamide
256	90	clobazam
257	90	leuprolide acetate
258	91	acetylsalicylic acid
259	91	hydrochlorothiazide
260	91	valsartan
261	97	allopurinol
262	97	amlodipine
263	97	metformin
264	97	colchicine
265	97	furosemide
266	97	bisoprolol
267	97	hydrochlorothiazide
268	97	tiemonium methylsulfate
269	97	opium powder
270	97	simvastatine
271	97	valsartan
272	99	levothyroxine
273	99	terazosin
274	100	clopidogrel
275	100	pravastatine
276	102	acetylsalicylic acid
277	102	metformin
278	102	nebivolol
279	102	glibenclamide
280	102	hydrochlorothiazide
281	102	sertraline
282	102	valsartan
283	103	acetylsalicylic acid
284	103	atorvastatine
285	103	chondroitin sulfate
286	103	esomeprazole
287	103	furosemide
288	103	bisoprolol
289	103	irbesartan
290	104	indapamide
291	104	perindopril
292	105	atenolol
293	105	citalopram hydrobromide
294	105	lercanidipine hydrochloride
295	109	estradiol
296	109	ketoprofen
297	109	acetaminophene
298	109	progesterone
299	110	anastrozole
300	110	cholecalciferol
301	111	pregabaline
302	112	atenolol
303	112	tamsulosine hydrochloride
304	112	esomeprazole
305	114	budesonide
306	114	desloratadine
307	114	estradiol
308	114	formoterol fumarate dihydrate
309	114	levothyroxine
310	114	montelukast
311	114	progesterone
312	114	telmisartan
313	116	esomeprazole
314	116	repaglinide
315	118	acetylsalicylic acid
316	118	clopidogrel
317	118	perindopril
318	118	prednisone
319	118	risedronate sodium
320	118	rosuvastatine
321	121	acetylsalicylic acid
322	121	amlodipine
323	121	atorvastatine
324	121	clonazepam
325	121	enalapril
326	121	levothyroxine
327	121	promestriene
328	123	tamsulosine hydrochloride
329	123	beclometasone
330	123	indacaterol
331	123	sulfate de salbutamol
332	125	chondroitin sulfate
333	125	pantoprazole
334	126	acetylsalicylic acid
335	126	atorvastatine
336	126	lercanidipine hydrochloride
337	126	metformin
338	126	insulin glargine
339	126	perindopril
340	126	repaglinide
341	126	sitagliptine
342	127	bisoprolol
343	127	hydrochlorothiazide
344	127	zolpidem
345	128	altizide
346	128	cholecalciferol
347	128	acetaminophene
348	128	spigelia anthelmia
349	128	spironolactone
350	129	bisoprolol
351	129	hydrochlorothiazide
352	129	zopiclone
353	130	acetylsalicylic acid
354	130	allopurinol
355	130	atenolol
356	130	atorvastatine
357	130	furosemide
358	130	nifedipine
359	130	spironolactone
360	134	acetylsalicylic acid
361	134	amlodipine
362	134	caffeine
363	134	metformin
364	134	propranolol hydrochloride
365	134	trimetazidine
366	134	glibenclamide
367	134	insulin asparte
368	134	acetaminophene
369	134	opium powder
370	134	valsartan
371	136	chondroitin sulfate
372	142	lercanidipine hydrochloride
373	142	metformin
374	142	clopidogrel
375	142	glibenclamide
376	142	hydrochlorothiazide
377	142	rosuvastatine
378	142	valsartan
379	146	atenolol
380	150	lercanidipine hydrochloride
381	150	clopidogrel
382	150	rilmenidine
383	150	hydrochlorothiazide
384	150	pravastatine
385	150	valsartan
386	151	acetylleucine
387	151	lorazepam
388	151	acetaminophene
389	154	fenofibrate
390	156	atorvastatine
391	156	metformin
392	156	verapamil hydrochloride
393	156	potassium chloride
394	156	glicazide
395	156	valsartan
396	157	captopril
397	157	furosemide
398	157	spironolactone
399	158	acetylsalicylic acid
400	158	atorvastatine
401	158	bisoprolol
402	158	hydrochlorothiazide
403	158	valsartan
404	159	atorvastatine
405	159	betaxolol hydrochloride
406	159	hydrochlorothiazide
407	159	triamterene
408	161	esomeprazole
409	161	fluindione
410	161	rosuvastatine
411	161	valsartan
412	163	acetylsalicylic acid
413	163	amlodipine
414	163	atorvastatine
415	163	sotalol hydrochloride
416	163	glimepiride
417	163	acetaminophene
418	163	valsartan
419	164	allopurinol
420	164	fluindione
421	164	bisoprolol
422	164	simvastatine
423	165	atorvastatine
424	165	bumetanide
425	165	diltiazem hydrochloride
426	165	metformin
427	165	ivabradine hydrochloride
428	165	potassium chloride
429	165	clopidogrel
430	165	insulin glargine
431	165	irbesartan
432	165	urapidil
433	165	vildagliptine
434	167	amlodipine
435	167	amiodarone hydrochloride
436	167	fluindione
437	167	furosemide
438	167	perindopril
439	167	sodium polystyrene sulfonate
440	168	manidipine
441	168	potassium chloride
442	168	aliskiren hemifumarate
443	168	bisoprolol
444	168	hydrochlorothiazide
445	168	simvastatine
446	170	fluindione
447	170	rosuvastatine
448	172	irbesartan
449	176	amiodarone hydrochloride
450	176	fluindione
451	176	prednisolone sodium phosphate
452	176	ramipril
453	178	amiodarone hydrochloride
454	178	fluindione
455	178	prednisolone sodium phosphate
456	178	ramipril
457	179	allopurinol
458	179	atenolol
459	179	metformin
460	179	omega 3
461	179	hydrochlorothiazide
462	179	pravastatine
463	179	valsartan
464	180	hydrochlorothiazide
465	184	diacereine
466	186	acetylsalicylic acid
467	186	lercanidipine hydrochloride
468	186	metformine
469	186	glicazide
470	186	lisinopril
471	186	rosuvastatine
472	187	acetylsalicylic acid
473	187	atorvastatine
474	187	bisoprolol
475	187	zopiclone
476	190	atorvastatine
477	190	carvedilol
478	190	amytriptyline hydrochloride
479	190	fluindione
480	190	furosemide
481	190	sitagliptine
482	190	valsartan
483	190	zopiclone
484	192	acetylsalicylic acid
485	192	atenolol
486	192	atorvastatine
487	192	calcium carbonate
488	192	lercanidipine hydrochloride
489	192	potassium chloride
490	192	cholecalciferol
491	192	diosmine
492	193	lercanidipine hydrochloride
493	193	metformin
494	193	potassium chloride
495	193	fenofibrate
496	193	glibenclamide
497	193	bisoprolol
498	193	hydrochlorothiazide
499	193	levothyroxine
500	193	ramipril
501	194	atorvastatine
502	194	heptaminol hydrochloride
503	194	ginko biloba
504	194	levothyroxine
505	194	acetaminophene
506	194	troxerutin
507	194	valsartan
508	197	levothyroxine
509	197	nifedipine
510	197	perindopril
511	198	acetylsalicylic acid
512	198	amlodipine
513	198	metformin
514	198	propranolol hydrochloride
515	198	rilmenidine
516	198	liposterolic Serenoa repens extract
517	198	hydrochlorothiazide
518	198	saxagliptine
519	198	valsartan
520	199	calcium carbonate
521	199	esomeprazole
522	199	mometasone furoate
523	199	fluticasone propionate
524	199	salmeterol
525	199	tiotropium bromide
526	201	clopidogrel
527	201	cyanocobalamine
528	201	gliclazide
529	201	omeprazole
530	201	pravastatine
531	201	ramipril
532	202	simvastatine
533	203	calcium carbonate
534	203	cholecalciferol
535	203	domperidone
536	203	bisoprolol
537	203	indapamide
538	203	pantoprazole
539	203	perindopril
540	203	tetrazepam
541	204	alendronate
542	204	calcium carbonate
543	204	cholecalciferol
544	205	acetylsalicylic acid
545	205	calcium carbonate
546	205	sotalol hydrochloride
547	205	cholecalciferol
548	205	ezetimibe
549	205	lorazepam
550	205	perindopril
551	205	simvastatine
552	205	zolpidem
553	207	acetylsalicylic acid
554	207	altizide
555	207	atenolol
556	207	bromazepam
557	207	fluvastatine
558	207	hydrochlorothiazide
559	207	nifedipine
560	207	acetaminophene
561	207	pregabaline
562	207	spironolactone
563	207	zolpidem
564	208	atorvastatine
565	208	metformin
566	208	glibenclamide
567	208	insulin detemir
568	208	irbesartan
569	208	acetaminophene
570	212	acetylsalicylic acid
571	212	lercanidipine hydrochloride
572	212	rilmenidine
573	212	fenofibrate
574	212	glibenclamide
575	212	bisoprolol
576	212	hydrochlorothiazide
577	212	ramipril
578	213	acetylsalicylic acid
579	213	allopurinol
580	213	atenolol
581	213	lercanidipine hydrochloride
582	213	indapamide
583	213	perindopril
584	215	acetylsalicylic acid
585	215	hydrochlorothiazide
586	215	insulin asparte
587	215	insulin glargine
588	215	irbesartan
589	215	levothyroxine
590	216	sotalol hydrochloride
591	216	oxazepam
592	217	atorvastatine
593	217	lercanidipine hydrochloride
594	217	tamsulosine hydrochloride
595	217	bisoprolol
596	217	ramipril
597	218	amlodipine
598	218	potassium chloride
599	218	clopidogrel
600	218	indapamide
601	218	acetaminophene
602	218	perindopril
603	220	fluoxetine hydrochloride
604	220	chondroitin sulfate
605	220	levothyroxine
606	221	levothyroxine
607	222	benserazide hydrochloride
608	222	indapamide
609	222	levodopa
610	222	perindopril
611	222	pravastatine
612	228	calcium carbonate
613	228	potassium chloride
614	228	cholecalciferol
615	228	furosemide
616	228	leflunomide
617	228	prednisone
618	229	hydrochlorothiazide
619	229	telmisartan
620	230	verapamil hydrochloride
621	230	trandolapril
622	234	altizide
623	234	caffeine
624	234	ketoprofen
625	234	acetaminophene
626	234	opium powder
627	234	rabeprazole
628	234	spironolactone
629	235	clobazam
630	235	clonazepam
631	235	furosemide
632	239	candesartan
633	239	metformin
634	239	gliclazide
635	239	acetaminophene
636	240	acetylsalicylic acid
637	240	omega 3
638	240	rosuvastatine
639	247	acetylsalicylic acid
640	247	amlodipine
641	247	atorvastatine
642	247	ezetimibe
643	247	insulin glargine
644	247	insuline lispro
645	247	irbesartan
646	247	levothyroxine
647	250	cromoglicate de sodium
648	250	acetaminophene
649	250	piroxicam
650	254	alpha-tocopherol acetate
651	254	fenofibrate
652	258	altizide
653	258	spironolactone
654	259	clopidogrel
655	261	acetylsalicylic acid
656	261	atorvastatine
657	261	celiprolol
658	261	verapamil hydrochloride
659	261	rilmenidine
660	261	enalapril
661	261	hydrochlorothiazide
662	261	spironolactone
663	261	urapidil
664	265	cicletanine hydrochloride
665	265	fluindione
666	265	hydrochlorothiazide
667	265	olmesartan
668	265	pantoprazole
669	267	anetholtrithion
670	267	tamsulosine hydrochloride
671	267	etifoxine hydrochloride
672	267	diacereine
673	267	fenofibrate
674	267	pregabaline
675	267	strontium ralenate
676	267	zolpidem
677	267	topiramate
678	268	paroxetine
679	268	risedronate sodium
680	270	indapamide
681	270	omeprazole
682	270	pravastatine
683	271	atorvastatine
684	271	bisoprolol
685	271	hydrochlorothiazide
686	271	lacidipine
687	271	levothyroxine
688	273	glicazide
689	273	paroxetine
690	273	simvastatine
691	273	sitagliptine
692	274	fosinopril
693	274	hydrochlorothiazide
694	274	rosuvastatine
695	275	hawthorn
696	275	quinine benzoate
697	275	fenoterol hydrobromide
698	275	ipratropium bromide
699	275	candesartan
700	275	potassium chloride
701	275	hydrochlorothiazide
702	275	fluticasone propionate
703	275	salmeterol
704	276	atorvastatine
705	276	pinaverium bromide
706	276	metformin
707	276	acetaminophene
708	276	ramipril
709	277	calcium carbonate
710	277	celiprolol
711	277	cholecalciferol
712	277	hydrochlorothiazide
713	277	letrozol
714	277	levothyroxine
715	277	ramipril
716	279	acetylsalicylic acid
717	279	alendronate
718	279	acide folique
719	279	atorvastatine
720	279	calcium carbonate
721	279	venlafaxine hydrochloride
722	279	cholecalciferol
723	279	lansoprazole
724	279	macrogol
725	279	acetaminophene
726	279	codeine phosphate
727	279	fluticasone propionate
728	279	ferrous sulfate
729	279	telmisartan
730	280	acetylsalicylic acid
731	280	atorvastatine
732	280	celiprolol
733	280	hydrochlorothiazide
734	280	ramipril
735	282	ibuprofen
736	282	acetaminophene
737	287	dutasteride
738	287	escitalopram
739	287	lansoprazole
740	287	montelukast
741	287	fluticasone propionate
742	287	rosuvastatine
743	287	salmeterol
744	288	acetylsalicylic acid
745	288	amlodipine
746	288	trospium chloride
747	288	fluindione
748	288	omeprazole
749	288	acetaminophene
750	288	rosuvastatine
751	291	acetylsalicylic acid
752	291	acebutolol hydrochloride
753	291	manidipine
754	291	metformin
755	291	potassium chloride
756	291	clopidogrel
757	291	furosemide
758	291	glibenclamide
759	291	hydrochlorothiazide
760	291	insulin asparte
761	291	irbesartan
762	292	acetylsalicylic acid
763	292	altizide
764	292	atorvastatine
765	292	acebutolol hydrochloride
766	292	lercanidipine hydrochloride
767	292	ginko biloba
768	292	glibenclamide
769	292	trinitrine
770	295	acetylsalicylic acid
771	295	amlodipine
772	297	budesonide
773	297	lercanidipine hydrochloride
774	297	formoterol fumarate dihydrate
775	297	oxazepam
776	297	sulfate de salbutamol
777	297	trandolapril
778	298	irbesartan
779	298	rosuvastatine
780	299	tamsulosine hydrochloride
781	299	pravastatine
782	299	tilbroquinol
783	299	tiliquinol
784	300	acetylsalicylic acid
785	300	altizide
786	300	sotalol hydrochloride
787	300	fluindione
788	300	spironolactone
789	301	bromazepam
790	301	omeprazole
791	303	amlodipine
792	303	chondroitin sulfate
793	303	valsartan
794	306	clopidogrel
795	306	metformine
796	306	bisoprolol
797	306	pantoprazole
798	306	pravastatine
799	307	flecainide acetate
800	307	atorvastatine
801	307	acebutolol hydrochloride
802	307	lercanidipine hydrochloride
803	307	fluindione
804	307	melatonin
805	307	ramipril
806	309	metformin
807	309	indapamide
808	309	lorazepam
809	309	pravastatine
810	312	indapamide
811	312	acetaminophene
812	312	perindopril
813	312	codeine phosphate
814	312	thiocolchicoside
815	313	sulfate de terbutaline
816	314	acetylsalicylic acid
817	314	amlodipine
818	314	atorvastatine
819	320	acepromazine
820	320	bromazepam
821	320	tiotropium bromide
822	320	propranolol hydrochloride
823	320	isosorbide dinitrate
824	320	formoterol fumarate dihydrate
825	320	meprobamate
826	321	ascorbic acid
827	321	calcium carbonate
828	321	cholecalciferol
829	321	phloroglucinol
830	321	simeticone
831	321	ferrous sulfate
832	322	acetylleucine
833	322	atorvastatine
834	322	tiotropium bromide
835	322	caffeine
836	322	alfuzosin
837	322	benazepril hydrochloride
838	322	metformin
839	322	potassium chloride
840	322	fluindione
841	322	furosemide
842	322	nicorandil
843	322	acetaminophene
844	322	opium powder
845	322	pramipexole
846	322	salmeterol
847	322	trinitrine
848	323	acetylsalicylic acid
849	323	risedronate sodium
850	323	rosuvastatine
851	332	cafedrin hydrochloride
852	332	theodrenalin hydrochloride
853	333	acetylsalicylic acid
854	333	atorvastatine
855	333	candesartan
856	333	calcium carbonate
857	333	cholecalciferol
858	333	hydrochlorothiazide
859	333	strontium ralenate
860	334	venlafaxine hydrochloride
861	334	beclometasone
862	334	enalapril
863	334	fluvastatine
864	334	indapamide
865	334	montelukast
866	335	acetylsalicylic acid
867	335	metformin
868	335	bisoprolol
869	335	hydrochlorothiazide
870	335	irbesartan
871	335	pravastatine
872	335	vildagliptine
873	337	acetylsalicylic acid
874	337	caffeine
875	337	duloxetine hydrochloride
876	337	clopidogrel
877	337	exenatide
878	337	ezetimibe
879	337	hydrochlorothiazide
880	337	insulin glargine
881	337	lorazepam
882	337	pantoprazole
883	337	acetaminophene
884	337	ramipril
885	337	repaglinide
886	337	simvastatine
887	337	valsartan
888	340	tamsulosine hydrochloride
889	340	liposterolic Serenoa repens extract
890	343	allopurinol
891	343	diacereine
892	346	alprazolam
893	346	acebutolol hydrochloride
894	346	tramadol
895	346	gliclazide
896	346	hydrochlorothiazide
897	346	mirtazapine
898	346	omeprazole
899	346	acetaminophene
900	346	alimemazine tartrate
901	346	valsartan
902	346	zopiclone
903	347	allopurinol
904	347	lercanidipine hydrochloride
905	347	enalapril
906	347	formoterol fumarate dihydrate
907	347	fluticasone propionate
908	347	sulfate de salbutamol
909	347	theophylline
910	357	hydrochlorothiazide
911	357	olmesartan
912	360	acetylsalicylic acid
913	360	candesartan
914	360	betaxolol hydrochloride
915	361	acetylsalicylic acid
916	361	lercanidipine hydrochloride
917	361	propranolol hydrochloride
918	361	trospium chloride
919	361	aliskiren hemifumarate
920	361	moxonidine
921	361	piribedil
922	361	pregabaline
923	362	acetylsalicylic acid
924	362	amlodipine
925	362	metformine
926	362	insulin glargine
927	362	lorazepam
928	362	valsartan
929	364	verapamil hydrochloride
930	364	lormetazepam
932	371	allopurinol
933	371	glibenclamide
934	371	insulin glargine
935	371	ramipril
936	372	candesartan
937	372	ginko biloba
938	372	hydrochlorothiazide
939	376	cetirizine hydrochloride
940	376	salmeterol
941	376	simvastatine
942	376	tiotropium bromide
943	379	acetylsalicylic acid
944	379	amlodipine
945	379	nebivolol
946	379	clopidogrel
947	379	pravastatine
948	386	acetylsalicylic acid
949	386	atorvastatine
950	386	verapamil hydrochloride
951	386	ramipril
952	387	atorvastatine
953	387	calcium carbonate
954	387	cholecalciferol
955	387	chondroitin sulfate
956	387	levothyroxine
957	387	quinapril
958	387	metoprolol tartrate
959	391	clopidogrel
960	391	rosuvastatine
961	397	bisoprolol
962	397	levothyroxine
963	397	ramipril
964	406	bicalutamide
965	406	felodipine
966	406	insuline
967	406	triptorelin
969	411	simvastatine
970	412	amlodipine
971	412	rilmenidine
972	412	esomeprazole
973	412	perindopril
974	412	simvastatine
975	416	tamsulosine hydrochloride
976	416	chondroitin sulfate
977	416	esomeprazole
978	416	ginko biloba
979	416	valsartan
980	420	amlodipine
981	420	metformin
982	425	amlodipine
983	425	rosuvastatine
984	427	acetylsalicylic acid
985	427	calcium carbonate
986	427	clomipramine hydrochloride
987	427	fluoxetine hydrochloride
988	427	cholecalciferol
989	427	bisoprolol
990	427	levothyroxine
991	427	pravastatine
992	428	bromazepam
993	428	pantoprazole
994	428	piribedil
995	433	nebivolol
996	433	homeopathy
997	436	budesonide
998	436	hydrochlorothiazide
999	436	aluminium hydroxide
1000	436	magnesium hydroxide
1001	436	indomethacin
1002	436	latanoprost
1003	436	valsartan
1004	437	hydrochlorothiazide
1005	437	timolol maleate
1006	437	olmesartan
1007	437	rosuvastatine
1008	441	acetylsalicylic acid
1009	441	tamsulosine hydrochloride
1010	441	chondroitin sulfate
1011	441	liposterolic Serenoa repens extract
1012	441	rosuvastatine
1013	447	hydrochlorothiazide
1014	447	triamterene
1015	449	acetylsalicylic acid
1016	449	atenolol
1017	449	calcium carbonate
1018	449	cholecalciferol
1019	449	pravastatine
1020	449	strontium ralenate
1021	450	phenobarbital
1022	457	alendronate
1023	457	calcium carbonate
1024	457	cholecalciferol
1025	458	lithium carbonate
1026	458	venlafaxine hydrochloride
1027	458	esomeprazole
1028	458	lormetazepam
1029	458	piribedil
1030	458	rosuvastatine
1031	466	flecainide acetate
1032	466	lercanidipine hydrochloride
1033	466	hydrochlorothiazide
1034	466	losartan
1035	467	potassium chloride
1036	467	digoxine
1037	467	fluindione
1038	467	furosemide
1039	467	irbesartan
1040	467	pantoprazole
1041	467	spironolactone
1042	473	atorvastatine
1043	473	nebivolol
1044	473	levothyroxine
1045	473	warfarine
1046	475	acetylsalicylic acid
1047	475	allopurinol
1048	475	nicardipine hydrochloride
1049	475	trimetazidine
1050	475	enalapril
1051	475	hydrochlorothiazide
1052	475	acetaminophene
1053	476	acetylsalicylic acid
1054	476	atorvastatine
1055	476	metformin
1056	476	clopidogrel
1057	476	bisoprolol
1058	476	lansoprazole
1059	476	levothyroxine
1060	476	ramipril
1061	478	acetazolamide
1062	478	acetylsalicylic acid
1063	478	brinzolamide
1064	478	nebivolol
1065	478	digoxine
1066	478	macrogol
1067	478	omeprazole
1068	478	ramipril
1069	478	simvastatine
1070	478	zolpidem
1071	478	timolol
1072	482	altizide
1073	482	lercanidipine hydrochloride
1074	482	pantoprazole
1075	482	spironolactone
1076	487	propranolol hydrochloride
1077	487	furosemide
1078	487	insulin glargine
1079	487	insuline glulisine
1080	487	pantoprazole
1081	487	spironolactone
1082	487	zolpidem
1083	491	nebivolol
1084	491	clopidogrel
1085	491	ezetimibe
1086	494	flecainide acetate
1087	494	pinaverium bromide
1088	495	alendronate
1089	495	atorvastatine
1090	495	tramadol
1091	495	cholecalciferol
1092	495	acetaminophene
1093	495	valsartan
1094	499	escitalopram
1095	499	esomeprazole
1096	499	hydrochlorothiazide
1097	499	levothyroxine
1098	499	olmesartan
1099	501	atorvastatine
1100	501	sotalol hydrochloride
1101	501	clopidogrel
1102	502	acetaminophene
1103	503	pravastatine
1104	503	zolpidem
1105	504	zolpidem
1106	507	acetylsalicylic acid
1107	507	allopurinol
1108	507	hydrochlorothiazide
1109	507	pravastatine
1110	507	metoprolol tartrate
1111	507	telmisartan
1112	508	amlodipine
1113	508	calcium carbonate
1114	508	cholecalciferol
1115	508	escitalopram
1116	508	olmesartan
1117	508	simvastatine
1118	511	bisoprolol
1119	511	simvastatine
1120	511	trandolapril
1121	513	sotalol hydrochloride
1122	521	tramadol
1123	521	trimetazidine
1124	521	hydrochlorothiazide
1125	521	losartan
1126	521	spironolactone
1127	522	acetylsalicylic acid
1128	522	amlodipine
1129	522	ezetimibe
1130	522	troxerutin
1131	523	budesonide
1132	523	formoterol fumarate dihydrate
1133	527	hawthorn
1134	527	Black horehound (Ballota nigra L.)
1135	527	carbimazole
1136	527	naftidofuryl
1137	527	Passiflora incarnata
1138	527	pindolol
1139	527	trinitrine
1140	527	Valeriana officinalis
1141	537	calcifediol
1142	537	calcium carbonate
1143	537	pancreatin
1144	538	candesartan
1145	540	acide ibandronique
1146	540	tiotropium bromide
1147	540	calcium carbonate
1148	540	potassium chloride
1149	540	cholecalciferol
1150	540	erdosteine
1151	540	furosemide
1152	540	glimepiride
1153	540	omeprazole
1154	540	perindopril
1155	540	fluticasone propionate
1156	540	salmeterol
1157	544	acetylsalicylic acid
1158	544	nebivolol
1159	544	fluindione
1160	544	furosemide
1161	544	pravastatine
1162	544	ramipril
1163	544	spironolactone
1164	545	acetylsalicylic acid
1165	545	atorvastatine
1166	545	metformine
1167	545	fluindione
1168	545	macrogol
1169	545	acetaminophene
1170	545	ramipril
1171	547	candesartan
1172	547	hydrochlorothiazide
1173	547	levothyroxine
1174	548	acetylsalicylic acid
1175	548	amlodipine
1176	548	potassium chloride
1177	548	olmesartan
1178	548	pancreatin
1179	548	pravastatine
